# Supplementary material for: Cadmium Accumulation in the Goat Liver and Kidney Is Partially Promoted by the Upregulation of Metal Transporter Genes
Source: Animals (Basel). 2022 May 30;12(11):1408. doi: 10.3390/ani12111408 (PMC9179383; doi:10.3390/ani12111408)
Supplement: Supplementary file 1 [file animals-12-01408-s001.zip]

Archive with 1 entries (1 files):
- animals-1695161-SI.pdf
